# Supplementary material for: Cerebrospinal Fluid Biomarkers and Neuropsychological Abnormalities in Dementia: A Monocentric Study of Consecutive Patients
Source: J Clin Med. 2025 Jan 22;14(3):710. doi: 10.3390/jcm14030710 (PMC11818742; doi:10.3390/jcm14030710)
Supplement: Supplementary file 1 [file jcm-14-00710-s001.zip]

Archive with 2 entries (2 files):
- jcm-3362275-Table S7.xlsx
- jcm-3362275-supplementary material.pdf
