# Supplementary material for: Cerebrospinal Fluid Biomarkers and Neuropsychological Abnormalities in Dementia: A Monocentric Study of Consecutive Patients
Source: J Clin Med. 2025 Jan 22;14(3):710. doi: 10.3390/jcm14030710 (PMC11818742; doi:10.3390/jcm14030710)
Supplement: Supplementary file 1 [file jcm-14-00710-s001.zip › jcm-3362275-Table S7.xlsx]

## Sheet: Rawdata
ID	AufnahmeDatum	AlterzumAufnahmezeitpunkt	Alter_binär	Diagnose	Diagnosekodiert	Diagnosekodiert2	DauerderErkrankungzumAufnahmezeitpunktMonate	ErkrankungsdauerGruppierung106Montag2712Montate31224Monate42536M	Erkrankungsdauer_binär	BetaAmyloid142pgmL	Beta_Amyloid_binär	BetaAmyloidQuotient	BetaAmyloidQuotientbinär	PhosphoTaupgmL	pTaubinär	TauProteinpgmL	NSEµgL	S100pgmL	CERADWortlisteLernenTotal	CERADWortlisteAbrufen	CERADWortlisteSavings	CERADWortlisteWiedererkennenDiskriminabilität	CERADPhonematischeFlüssigkeitSWörter	CERADBostonNamingTest	CERADMiniMentalStatus	CERADFigurenSavings	Geschlecht	Uhrentest	CERADWortlisteIntrusionen	CERADverbaleFlüssigkeitTiere	CERADTrailMakingTestA	CERADTrailMakingTestB	CERADFigurenAbzeichnen	CERADFigurenAbrufen	NormwertNSE	NormwertS100	NormwertPhosphoTau	NormwertBetaAmyloid	EntlassDatum	Borreliose	MiniMentalStatusAbsolut	filter_$	CERADWortlisteLernenDurchgang1	CERADWortlisteLernenDurchgang2	CERADWortlisteLernenDurchgang3	CERADTrailMakingTestBA	tTaubinär	NSEbinär	S100binär
2	2015-03-09	65	1	Dementielle Entwicklung, DD Demenz vom Alzheimer-Typ	1	1	6	1	0	404	1	-9		170	1	2290	52.7	-9	-6.69	-4.49	-9	-2.97	-9	-1.32	-9	-9	2	1	-1.74	-1.18	-9	-9	-9	-9	<13	<2700	<61	>500	2015-03-13	0	23	0	-3.03	-6.05	-7.32	-9	1	1
3	2015-05-12	75	0	Dementielle Entwicklung mit V.a. Demenz vom Alzheimer Typ	1	1	6	1	0	293	1	-9		26	0	288	8.6	2654	-3.82	-1.8	-0.83	-1.19	-1.62	-4.9	-6.47	-2.15	1	5	-0.69	-3.69	-9	-9	-1.49	-2.47	<13	<2700	<61	>500	2015-05-19	0	14	0	-2.54	-3.22	-3.51	-9	0	0	0
4	2015-07-01	73	0	Demenz vom Alzheimer-Typ	1	1	1	1	0	495	1	-9		81	1	1685	21.8	-9	-5.19	-3.93	-9	-2.63	-0.09	-1.85	-7.3	-2.95	2	4	-3.33	-1.88	-9	-9	-2.83	-3.17	<13	<2700	<61	>500	2015-07-15	0	13	0	-3.32	-4.05	-5.31	-9	1	1
7	2015-12-04	76	0	Kortikobasale Degeneration, Demenzielle Entwicklung	2	2	12	2	0	467	1	-9		33	0	479	11.6	-9	-3.31	-1.86	-1.25	-2.44	-1.59	-0.034	-9	-9	2	-9	0.91	-1.72	-9	-9	-9	-9	<13	<2700	<61	>500	2015-12-19	2	16	0	-2.33	-3.03	-2.63	-9	1	0
8	2016-01-13	72	0	Gedächtnisstörung, Beginnende Demenz	2	4	6	1	0	466	1	-9		33	0	356	15.2	4028	-2.53	-1.59	-1.45	-1.34	-0.51	-0.31	-1.41	-3.35	1	1	0.77	-1.13	1.26	2.01	0.83	-3.84	<13	<2700	<61	>500	2016-01-15	0	27	0	-2.78	-1.2	-2.1	0.69	0	1	1
13	2016-07-06	74	0	Kortikobasale Degeneration	2	2	6	1	0	725	0	-9		111	1	1485	37.2	-9	-3.02	-1.75	-0.44	0.64	0.29	0.05	-2.79	-1.6	2	4	-9	-0.56	-0.64	-2.33	-1.24	-1.88	<13	<2700	<61	>500	2016-07-13	0	25	0	-2.63	-1.81	-2.87	-2.08	1	1
14	2016-07-27	61	1	kognitive Störung	2	4	7	2	0	678	0	-9		40	0	195	21.2	3557	-1.33	-2.23	-3.26	-1.65	-0.82	-0.75	-1.42	-1.65	1	1	0.62	-1.87	-2.58	-2.49	0.55	-2.06	<13	<2700	<61		2016-08-02	0	28	0	-1.16	-1	-1.03	-0.24	0	1	1
16	2016-08-15	83	0	Senile Demenz	2	4	2	1	0	226	1	-9		59	0	409	9.5	3367	-1.43	-2.61	-2.84	0.91	-3.53	-1.91	-3	-2.52	1	-9	-9	-1.86	-3.15	-2.47	-2.48	-2.85	<13	< 2700	<61	>500	2016-08-20	0	24	0	0.2	-1.81	-1.91	0.94	0	0	1
19	2016-10-04	79	0	Alzheimer Demenz	1	1	11	2	0	205	1	-9		103	1	786	15.7	4465	-3.59	-3.59	-3.17	-3.55	0.08	-2.82	-3.76	-2.59	2	4	-9	-2.76	-2.98	-9	-2.52	-2.49	<13	<2700	<61	>500	2016-10-07	0	22	0	-2.33	-2.97	-3.43	-9	1	1	1
21	2016-11-28	62	1	kognitive Defizite	2	4	6	1	0	389	1	-9		20	0	133	-9	-9	1.18	0.83	-0.11	0.63	-0.19	-2.74	-2.73	0.39	1	1	-9	-2.34	-1.27	-1.32	0.5	0.93	<13	<2700	<61		2016-12-01	0	26	0	0.27	1.23	1.42	-0.24	0
24	2017-01-18	79	0	Alzheimer-Demenz	1	1	12	2	0	400	1	-9		-9		400	12.1	652	-2.78	-1.52	-0.96	-1.53	0.32	-1.62	-3.5	-1.85	2	3	-9	-1.9	-2.13	-1.95	-0.3	-1.81	<13	<2700	<61		2017-01-20	4	23	0	-2.45	-2.33	-1.89	-0.15	0	0	0
25	2017-01-19	72	0	Demenz vom Alzheimer-Typ	1	1	12	2	0	383	1	-9		55	0	814	28	3388	-2.86	-3.8	-3.67	-2.97	-0.04	0.92	-0.68	0.56	2	3	-2.72	0.26	-0.26	-1.26	0.53	0.96	<13	< 2700	<61	>500	2017-01-23	0	29	0	-2.33	-0.7	-4.03	-1.06	1	1	1
27	2017-04-21	82	0	Demenz	2	4	12	2	0	554	0	-9		111	1	1322	19.2	2798	-1.3	-1.65	-1.01	-0.92	0.05	1.62	-2.73	-1.6	2	3.5	-0.91	-0.63	-2.76	-2	-2.52	-2.07	<13	< 2700	<61	>500	2017-04-28	0	25	0	-0.38	-0.87	-1.97	0.96	1	1	1
28	2017-05-16	69	0	kogmitive Defizite	2	4	12	2	0	687	0	-9		74	1	577	22	4159	-2.52	-3.19	-3.46	-3.35	-0.57	-1.24	-1.45	-1.75	2	1	-9	-1.21	-0.53	-2.04	0.72	-2.02	<13	<2700	<61		2017-05-18	0	28	0	-0.82	-2.96	-2.36	-1.67	1	1	1
29	2017-05-24	77	0	Demenz Alzheimer DD bei SAE	2	4	3	1	0	233	1	-9		41	0	362	11.4	3586	-3.85	-3.12	-3.26	-3.35	-0.63	-1.59	-3.24	-2.78	1	5	0.82	-2.04	-3.21	-9	-2.75	-3.15	<13	<2700	<61		2017-05-31	0	23	0	-2.58	-3.99	-2.7	-9	0	0	1
30	2017-06-29	82	0	Demenz vom Alzheimer Typ	1	1	12	2	0	475	1	-9		115	1	1494	23.8	3056	-0.29	-2.55	-2.41	-1.56	-0.57	-0.5	-1.53	-1.42	2	3	-9	-2.37	-1.16	-1.21	1.24	-1.27	<13	<2700	<61	>500	2017-07-01	1	27	0	1.14	-0.07	-1.92	-0.2	1	1	1
31	2017-07-06	74	0	Demenz DD Epilepsie	2	4	3	1	0	756	0	-9		33	0	305	10.9	3049	-1.19	-2.8	-2.89	0.59	-0.8	1.39	-1.06	1.07	2	1	0.59	-2.42	-2.72	-1.9	-0.6	0.72	<13	<2700	<61		2017-07-13	0	28	0	-0.51	-0.37	-2.1	0.98	0	0	1
32	2017-07-06	75	0	Alzheimer-Demenz	1	1	5	1	0	415	1	-9		78	1	714	21.7	4295	-3.55	-3.87	-3.57	-4.05	-1.65	-0.62	-1.55	-2.52	2	2	-1.4	-2.27	-1.27	-1.14	-1.73	-2.7	<13	<2700	<61		2017-07-08	0	27	0	-2.55	-3.22	-2.8	-0.02	1	1	1
33	2017-07-19	71	0	Demenz vom Alzheimer Typ	1	1	6	1	0	301	1	-9		85	1	825	27	4272	-4.34	-2.54	-2.99	-3.71	-0.56	-0.97	-3.36	-1.86	1	4	-0.73	-2.31	-3.13	-9	0.94	-1.99	<13	<2700	<61	>500	2017-07-21	0	23	0	-2.7	-4.88	-2.86	-9	1	1	1
37	2017-08-31	75	0	Demenz vom Alzheimer-Typ	1	1	12	2	0	439	1	-9		185	1	1330	27.3	3927	-1.34	-1.64	-0.34	-1.61	-0.53	-3.13	-3.61	-2.89	2	2.5	-0.81	0.24	-2.01	-1.28	-2.28	-3.03	<13	<2700	<61		2017-09-05	0	23	0	0.37	-0.98	-2.8	0.75	1	1	1
41	2017-10-23	56	1	Tauopathie	2	4	9	2	0	1113	0	-9		48	0	717	29.6	4103	-4.02	0.41	0.23	-3.81	-4.69	-0.73	-7.61	-9	2	-9	2.83	-5.39	-9	-9	-9	-9	<13	<2700	<61		2017-10-26	0	14	0	-2.39	-3.28	-1.93	-9	1	1	1
43	2017-11-30	92	0	Lewy-Body-Demenz vs Alzheimer	2	4	12	2	0	486	1	-9		34	0	332	12.4	3935	-2.71	-1.66	-1.28	-0.63	-0.69	-1.68	-1.76	-1.31	2	4	-2.34	-1.63	-1.57	-9	1.6	-1.33	<13	<2700	<61		2017-12-06	0	26	0	-2.21	-2.65	-1.64	-9	0	0	1
45	2018-02-06	73	0	Gemischte Demenz, vaskulär und vom Alzheimer Typ	2	4	2	1	0	457	1	-9		29	0	353	14.82	3936	-5.59	-3.6	-9	-5.4	-2.4	-3.03	-6.74	-3.49	1	5	-2.06	-3.68	-9	-9	-3.57	-4.05	<13	<2700	<61	>500	2018-02-09	0	15	0	-2.99	-4.36	-6.35	-9	0	1	1
46	2018-02-08	58	1	V.a. Frontotemporale Demenz	2	2	12	2	0	965	0	-9		52	0	549	16.6	3182	-2.52	-1.76	-1.83	-0.66	-1.64	-0.2	-5.6	0.64	1	4	-0.8	-3.16	-2.86	-1.81	-5.36	-3.8	<13	<2700	<61	>500	2018-02-14	0	18	0	-2.97	-0.71	-2.41	0.86	1	1	1
51	2018-07-11	82	0	V.a. Frontotemporale Demenz	2	2	12	2	0	1196	0	-9		88	1	1227	23.75	3634	0.05	-0.35	0.09	1.08	-1.9	1.2	-1.69	-0.53	1	1	-9	-2.72	-9	-9	-0.88	-0.53	<13	<2700	<61	>500	2018-07-20	4	26	0	0.41	0.6	-0.94	-9	1	1	1
52	2018-07-16	75	0	FTD	2	2	6	1	0	1159	0	-9		56	0	697	23.73	6096	-2.11	-1.8	-0.47	-2.68	-0.77	0.01	-2.84	-1.47	1	-9	0.6	-1.3	-1.51	-0.05	-0.59	-1.62	<13	<2700	<61		2018-07-18	0	25	0	-0.49	-1.83	-2.9	1.76	1	1	1
54	2018-07-19	66	0	Demenz vom Alzheimer-Typ	1	1	12	2	0	297	1	-9		43	0	340	15.2	3347	-4.51	-4.53	-4.7	-2.01	-2.22	-2.52	-5.11	-3.6	2	1.5	-9	-3.43	-9	-9	-1.81	-4.5	<13	< 2700	<61	>500	2018-07-21	0	21	0	-3.07	-3.82	-4.07	-9	0	1	1
56	2018-09-13	84	0	Dementielle Entwicklung/Demenz bei Alzheimer-Krankheit, gemischte Form	1	1	9	2	0	158	1	-9		53	0	767	17.53	3126	-2.19	-2.41	-2.67	-1.28	0.56	-1.11	-3.66	-2.62	1	4	0.83	-1.67	0.9	-2.18	0.75	-2.66	<13	<2700	<61	>500	2018-09-18	0	22	0	-1.82	-1.67	-1.77	-3.01	1	1	1
58	2018-09-20	72	0	Tauopathie	2	4	6	1	0	651	0	-9		52	0	561	26.87	4923	-0.81	-0.5	0.07	1.06	0.7	-1.56	-0.56	-2.14	1	1	0.81	0.23	0.39	2	0.95	-2.3	<13	<2700	<61		2018-09-22	0	28	0	-0.47	-0.35	-1.18	1.54	1	1	1
59	2018-10-23	83	0	Demenzielle Entwicklung	2	4	6	1	0	409	1	-9		62	1	367	18.99	3150	-2.33	-2.37	-2	-2.43	0.9	1.89	-1.92	-2.1	2	1	0.8	-0.08	0.56	2.41	1.48	-1.92	<13	<2700	<61		2018-10-29	0	26	0	-0.9	-2.18	-2.62	1.91	0	1	1
60	2018-10-29	53	1	Alzheimer Demenz	1	1	12	2	0	290	1	-9		63	1	911	23.77	2235	-6.18	-3.99	-3.23	-2.46	-3.7	-2.8	-5.81	-4.35	2	3	-0.04	-2.84	-3.88	-4.38	-3.05	-6.64	<13	<2700	<61		2018-10-30	0	21	0	-5.09	-4.5	-5.38	-0.94	1	1	0
61	2018-12-19	87	0	V.a. demenzielle Entwicklung	2	4	2	1	0	495	1	-9		39	0	472	13.68	4860	-3.25	-3.27	-2.63	-3.67	-0.36	-1.08	-3.03	-1.09	2	3.5	1.03	-0.46	-1.16	-1.17	-1.22	-1.03	<13	<2700	<61		2018-12-29	0	23	0	-1.35	-2.62	-4.02	-0.39	1	1	1
62	2019-01-24	67	0	Demenz vom Alzheimer-Typ mit spätem Beginn	1	1	12	2	0	403	1	-9		66	1	608	20.95	2780	-3.64	-3.58	-3.76	-3.25	-1.54	-1.71	-2.53	-1.7	2	2.5	-1.01	-2	-1.38	-2.19	-0.7	-2.07	<13	<2700	<61	>500	2019-01-29	0	26	0	-2.13	-2.87	-3.9	-1.15	1	1	1
63	2019-01-30	67	0	Demenzielle Entwicklung, a.e. vom Alzheimer-Typ	1	1	6	1	0	442	1	-9		67	1	785	31.33	5967	-3.94	-3.2	-3.08	-2.16	-9	-1.31	-3.59	1.31	2	2	-0.71	-3.26	-2.48	-9	-2.05	-0.42	<13	< 2700	<61	>500	2019-02-01	1	-9	0	-1.82	-3.36	-4.48	-9	1	1	1
66	2019-02-14	67	0	demenzielle Entwicklung	2	4	12	2	0	576	0	-9		37	0	354	12.97	3003	-4.48	-4.5	-4.6	-2.98	-2.81	-0.53	-3.8	-0.67	1	2	0.34	-4.11	-1.44	-9	0.69	-0.66	<13	< 2700	<61		2019-02-19	0	24	0	-3.05	-3.78	-4.05	-9	0	0	1
65	2019-02-14	67	0	beginnende demenzielle Entwicklung	2	4	6	1	0	508	1	-9		45	0	293	18.32	3323	-4.77	-2.81	-1.5	-1.08	-1.3	-1.55	-5.43	-2.75	2	-9	-9	-2.77	-3.04	-9	-1.84	-3.25	<13	< 2700	<61	>500	2019-02-18	0	19	0	-3.46	-3.52	-4.62	-9	0	1	1
69	2019-03-21	63	1	SAE	2	3	5	1	0	307	1	-9		33	0	311	13.24	2462	-0.2	-0.43	0.37	0.23	0.16	0.72	0.56	0.47	1	1	0.3	-1.02	1.01	2.14	0.63	1.03	<13	< 2700	<61		2019-03-27	0	30	0	0.5	-0.18	-0.86	0.83	0	1	0
70	2019-04-16	84	0	Demenz bei Alzheimer-Krankheit mit spätem Beginn	1	1	9	2	0	295	1	-9		124	1	785	25.36	3333	-3.31	-1.91	-0.41	-2	-0.39	-1.99	-4.28	-1.36	2	1	-9	-2.85	-1.43	-1.48	-2.27	-1.7	<13	< 2700	<61	>550	2019-04-18	0	21	0	-2.4	-2.19	-3.46	-0.31	1	1	1
72	2019-05-14	69	0	posteriore kortikale Atrophie	2	1	9	2	0	839	0	-9		38.7	0	405	21.93	3271	-1.64	-1.35	-0.57	0.31	-2.55	-0.53	-0.69	-1.12	2	2	0.3	-3.73	0.13	-2.73	0.6	-1.27	<13	< 2700	<61		2019-05-16	0	30	0	-0.88	-1.51	-1.59	-2.86	0	1	1
74	2019-05-21	65	1	Demenz vom Alzheimer-Typ	1	1	12	2	0	199	1	-9		84	1	540	8.98	1885	-4.21	-1.02	0.77	-1.81	-0.83	-2.16	-2.95	-0.37	2	3	-9	-2.61	-0.79	-1.73	-0.5	-0.5	<13	< 2700	<61	>550	2019-05-25	0	25	0	-3.51	-4.34	-2.21	-1.15	1	0	0
75	2019-05-23	60	1	Demenz vom Alzheimer-Typ	1	1	12	2	0	404	1	-9		197	1	848	19.7	3536	-1.43	-1.88	-2.43	-2.04	0.09	0.76	-0.69	-1.84	2	1	-1.74	-0.4	-0.35	0.79	0.81	-2.27	<13	< 2700	<61	>550	2019-05-28	0	20	0	-0.9	-1.69	-0.83	1.01	1	1	1
80	2019-06-26	66	0	Alzheimer-Demenz	1	1	12	2	0	483	1	-9		195	1	1325	28.14	3471	-6.74	-3.85	-9	-3.37	-2.94	-4.33	-8.68	-2.79	2	-9	0.87	-3.7	-3.5	-9	-3.51	-3.05	<13	<2700	<61	>550	2019-06-28	0	8	0	-3.96	-5.59	-3.85	-9	1	1	1
81	2019-06-27	65	1	Demenz vom Alzheimer-Typ	1	1	6	1	0	236	1	-9		149	1	863	21.68	4255	-2.5	-1.83	-1.76	-0.75	-0.6	1	-3.72	-0.62	1	3	-0.81	-1.71	-1.52	-9	0.79	-0.51	<13	<2700	<61	>550	2019-06-29	1	23	0	-1.54	-2.18	-1.83	-9	1	1	1
82	2019-07-03	69	0	Demenz vom Typ Alzheimer	1	1	12	2	0	423	1	-9		70	1	534	12.09	3748	-4.36	-3.49	-3.42	-1.45	-0.37	-4.47	-4.08	-3.58	2	4	-1.41	-2.91	-1.89	-2.81	-1.46	-4.51	<13	< 2700	<61	>550	2019-07-05	0	24	0	-3.98	-3.16	-3.49	-1.25	1	0	1
84	2019-07-17	80	0	Demenz vom Alzheimer-Typ	1	1	6	1	0	297	1	-9		178	1	905	22.84	3003	-4.73	-3.44	-3.4	-2.85	-1.26	-3.01	-7.53	-3.37	1	4	-0.78	-3.1	-9	-9	-3.08	-3.67	<13	< 2700	<61	>550	2019-07-19	0	12	0	-2.84	-4.18	-4.5	-9	1	1	1
85	2019-07-24	81	0	Alzheimer Demenz	1	1	12	2	0	478	1	-9		98	1	770	22.99	3394	-2.91	-3.22	-2.95	-3.02	0.92	-1.78	-2.76	-0.75	2	3	-0.92	-1.91	-1.44	-1.73	-1.37	-1.16	<13	<2700	<61	>550	2019-07-30	0	25	0	-1.14	-3.16	-2.81	-0.56	1	1	1
87	2019-07-25	73	0	Mild Cognitive impairement/beginn. Alzheimer Demenz	1	1	12	2	0	379	1	-9		180	1	1508	24.45	2531	-1.21	-0.6	-0.03	0.99	-0.74	-0.29	-0.68	-0.42	1	1	0.78	-1.95	-1.23	-1.48	0.84	-0.25	<13	<2700	<61	>550	2019-07-30	0	28	0	-1.28	-0.41	-1.23	-0.54	1	1	0
89	2019-07-31	77	0	Alzheimer-Krankheit mit spätem Beginn	1	1	6	1	0	195	1	-9		107	1	674	22	4020	-3.3	-3.27	-3.15	-3.77	1.76	-3.21	-3.73	-2.41	2	3	-1.88	-1.24	-1.55	-9	-0.56	-2.54	<13	<2700	<61	>550	2019-08-03	0	23	0	-2.62	-2.5	-2.85	-9	1	1	1
91	2019-08-22	63	1	kognitive Störung	2	4	12	2	0	493.95	1	1.04	0	23.5	0	207.7	9.03	2891	-3.4	-3.07	-3.37	-1.21	-1.54	-1.16	-0.44	-2.2	2	3	-1.59	-1.13	-0.66	-1.74	1.08	-2.58	<13	<2700	<61		2019-08-24	0	29	0	-2.16	-2.97	-3.13	-1.24	0	0	1
92	2019-08-28	75	0	Alzheimer-Krankheit mit frühme Beginn	1	1	3	1	0	448	1	-9		43	0	351	8.23	2282	-4.35	-3.83	-4.68	-2.55	-4.2	-5.05	-9.15	-3.68	1	6	-1.47	-3.18	-9	-9	-5.89	-4.81	<13	<2700	<61	>550	2019-08-31	0	8	0	-2.49	-2.39	-5.85	-9	0	0	0
93	2019-08-29	61	1	Alzheimer-Demenz mit frühem Beginn	1	1	8	2	0	421	1	-9		60	0	521	12.64	2486	-6.69	-4.46	-5.04	-3.74	-3.81	-0.53	-7.48	-3.48	2	6	0.46	-2.86	-9	-9	-5.42	-4.47	<13	<2700	<61	>550	2019-08-31	0	14	0	-4.46	-6.09	-5.68	-9	1	0	0
94	2019-09-02	78	0	Alzheimer-Demenz	1	1	6	1	0	376	1	0.89	1	30.4	0	431	8.38	2711	-2.57	-3.16	-3.03	-2.12	-1.39	-0.58	-3.16	-9	2	3.5	0.69	-2.11	-3.13	-9	-9	-9	<13	<2700	<61		2019-09-09	0	24	0	-1.81	1.67	2.78	-9	0	0	1
95	2019-09-16	79	0	Motoneuron-Krankheit	2	2	12	2	0	387	1	-9		69	1	535	15.01	3389	-0.89	-1.4	2.18	2.74	0.03	1.67	-1.78	-9	1	3	-0.6	-1.14	-9	-9	-9	-9	<13	<2700	<61	>550	2019-09-24	0	25	0	-2.19	0.1	0.09	-9	1	1	1
96	2019-09-30	60	1	Demenz vom Alzheimer-Typ mit frühem Beginn	1	1	6	1	0	511	1	-9		172	1	1285	18.03	4613	-4.4	-3.88	-4.79	-5.48	-1.12	-0.61	-6	-2.27	1	3.5	-0.88	-1.33	-1.98	-2.96	0.66	-2.89	<13	< 2700	<61	>550	2019-10-03	4	18	0	-2.53	-3.93	-4.25	-1.62	1	1	1
100	2019-11-21	77	0	Alzheimer-Krankheit mit spätem Beginn	1	1	12	2	0	156	1	-9		69	1	477	13.66	1818	-1.89	-1.79	-1.65	-2.59	-1.37	-1.52	-3.99	-3.17	1	3	-9	-3.16	-9	-9	-0.77	-3.4	<13	<2700	<61	>550	2019-11-23	2	21	0	-0.33	-1.69	-2.65	-9	1	1	0
101	2019-11-28	78	0	Alzheimer-Krankheit mit spätem Beginn	1	1	6	1	0	367	1	-9		165	1	1166	18.02	4081	-5.58	-3.3	-9	-4.11	-1.51	-2.83	-3.44	-2.17	1	3	-9	-2.7	-2.85	-9	0.72	-2.3	<13	<2700	<61	>550	2019-11-30	4	23	0	-3.46	-4.11	-6.08	-9	1	1	1
103	2019-12-05	58	1	MCI	2	4	12	2	0	678	0	0.5	1	66.2	1	664.5	20.13	3884	-1.23	-1.64	-2.74	-1.22	-1.45	1	-0.41	0.86	2	1.5	0.61	-0.56	-1.81	-2.68	-1.24	-0.06	<13	<2700	<61		2019-12-07	0	29	0	-1.43	-1.55	0.14	-1.38	1	1	1
104	2019-12-11	86	0	Demenz vom Alzheimer-Typ	1	1	12	2	0	434.7	1	-9		184	1	1278	29.28	5242	-2.45	-1.46	-0.56	-1.06	1.54	-0.74	-2.81	-2.4	2	1	-9	-0.45	2.02	-1.53	1.02	-2.3	<13	<2700	<61		2019-12-13	1	23	0	-0.03	-2.87	-3.13	-2.98	1	1	1
105	2019-12-20	76	0	Alzheimer-Demenz	1	1	6	1	0	530	1	-9		36.8	0	489.9	7.871	1694	-1.69	-3.22	-3.26	-1.63	-1.16	0.13	-2.73	-0.46	2	1.5	-2.79	-1.95	-2.66	-2.22	1.26	-0.2	<13	<2700	<61		2019-12-24	1	25	0	-0.4	-1.74	-2.01	0.26	1	0	0
109	2020-01-16	55	1	kognitive Störung	2	4	10	2	0	810	0	-9		27.8	0	334.1	23.58	3181	-1.11	0.17	2.23	0.67	-0.15	0.75	-1.46	0.35	1	1	-9	-0.24	-1.03	-0.4	0.65	1.05	<13	<2700	<61		2020-01-18	2	28	0	-0.49	-1.09	-1.14	0.48	0	1	1
110	2020-01-23	83	0	Demenz vom Alzheimer-Typ	1	1	12	2	0	505.57	1	0.54	1	71.9	1	689.8	31.51	3266	-1.13	-1	-1.07	0.81	-1.86	-1.54	1.45	-0.77	2	1	-9	-1.94	-1.86	-1.39	-0.36	-0.74	<13	<2700	<61		2020-01-29	0	30	0	-1.69	-0.73	-0.21	0.39	1	1	1
111	2020-01-27	64	1	beginnendes demenzielles Syndrom bei V.a. Alzheimer-Demenz	1	1	12	2	0	368	1	0.51	1	143	1	662	25.02	3333	-2.8	-2.14	-0.9	-2.9	-0.36	1	-3.15	-0.58	2	5	0.49	-1.68	-3.02	-2.87	-0.74	-0.88	<13	<2700	<61	>550	2020-01-29	0	25	0	-1.47	-2.24	-3.15	-0.16	1	1	1
113	2020-02-03	75	0	MCI bei Tauopathie	2	4	6	1	0	733	0	-9		51.6	0	530.4	18.27	-9	-0.23	-0.59	-0.74	0.98	0.88	1.1	-1.35	0.08	1	1	0.78	0.29	1.76	0.8	0.81	0.39	<13	<2700	<61		2020-02-05	0	27	0	0.92	-1.13	-0.38	-0.69	1	1
115	2020-02-11	82	0	Alzheimer-Demenz	1	1	0	1	0	409	1	0.66	1	80	1	900	21.85	7365	-3.78	-1.49	1.3	1.26	-1.77	-1.31	-4.43	-2.1	1	3	-1.22	-2.17	-9	-9	-2.55	-2.39	<13	<2700	<61	>550	2020-02-25	0	19	0	-1.53	-3.68	-4.03	-9	1	1	1
116	2020-02-12	69	0	Demenz vom Alzheimer-Typ	1	1	6	1	0	339	1	0.75	1	45	0	344	6.8	2742	-3.24	-2.15	-1.14	0.95	-1.92	-1.09	-3.08	-1.64	1	1	0.76	-3.97	-0.32	-0.15	0.85	-1.78	<13	<2700	<61	>550	2020-02-14	0	24	0	-1.38	-2.77	-3.82	0.09	0	0	1
121	2020-04-02	79	0	Alzheimer-Krankheit	1	1	6	1	0	579	0	0.86	1	111	1	828	9.92	2200	-3.73	-3.06	-2.75	-3.97	-9	-2.55	-6.81	-9	2	4	0.76	-2.6	-9	-9	-2.74	-9	<13	<2700	<61	>550	2020-04-08	0	14	0	-1.72	-3.82	-3.53	-9	1	0	0
122	2020-04-23	73	0	Demenz vom Alzheimer-Typ	1	1	6	1	0	686	0	0.68	1	88	1	754	11.58	3387	-1.44	-1.27	-0.97	-0.98	-0.12	0.05	-1.64	-2.98	2	-9	-0.84	-1.27	-1.83	-9	-0.4	-3.24	<13	<2700	<61	>550	2020-04-25	0	27	0	-1.16	-1.09	-1.23	-9	1	0	1
123	2020-04-29	78	0	Frontotemporale Demenz	2	2	1	1	0	1643	0	1.6	0	53.7	0	464.4	34.64	2394	-1.1	-1.47	-1.78	-0.63	0.16	-2.75	-1.88	-2.13	1	3	-0.73	-1.29	0.27	1.04	0.79	-2.23	<13	<2700	<61		2020-05-06	0	26	0	-0.48	-1.06	-1.11	0.75	1	1	0
124	2020-05-12	69	0	Demenzielle Entwicklung	2	4	12	2	0	663.6	0	0.81	1	60.5	0	378.3	11.27	2135	-2.81	-3.37	-3.63	-3.84	-1.53	-0.06	-4.21	-1.94	2	1	0.66	-2.94	0.08	-2.27	1.28	-2.02	<13	<2700	<61		2020-05-14	3	22	0	-1.96	-1.95	-2.94	-2.44	0	0	0
125	2020-05-13	78	0	Alzheimer-Demenz	1	1	12	2	0	817.5	0	0.6	1	103.3	1	856.4	21.55	3548	-1.94	-1.16	-0.8	0.71	1.07	0.21	-0.02	-1.29	2	1	-9	-1.67	0.46	-0.78	-1.8	-1.67	<13	<2700	<61		2020-05-15	0	29	0	-1.08	-2.42	-1.14	-1.19	1	1	1
126	2020-05-27	66	0	Leichte kognitive Störung	2	4	6	1	0	665	0	1.4	0	20.3	0	183.2	10.05	4074	-2.42	-3.05	-3.5	0.43	-1.04	-0.34	-0.44	-1.73	2	1	-1.61	-1.82	-0.98	-0.73	-0.71	-2.14	<13	<2700	<61		2020-05-29	0	30	0	-1.43	-2.16	-2.29	0.2	0	0	1
128	2020-07-06	75	0	Alzheimer (senile Demenz)	1	1	1	1	0	377	1	0.63	1	47	0	1054	19.63	3939	-2.11	-0.86	0.82	-1.7	-0.77	-0.77	-3.78	0.26	2	2	0.6	-2.84	-1.1	-2.23	-0.59	0.12	<13	<2700	<61	>550	2020-07-10	0	23	0	-1.21	-1.83	-2.08	-1.68	1	1	1
130	2020-07-29	58	1	beginnendes demenzielles Syndrom bei V.a. Alzheimer-Demenz	1	1	6	1	0	362	1	0.76	1	88	1	506	11.17	2654	-3.24	-1.74	-1.84	-0.94	-1.18	-0.66	-1.4	-0.58	1	3	-0.9	-2.46	-1.99	-2.59	-2.46	-2.1	<13	<2700	<61	>550	2020-08-01	0	28	0	-2.61	-3.27	-1.88	-1.09	1	0	0
131	2020-08-11	85	0	Demenzielle Entwicklung vom Alzheimer-Typ	1	1	12	2	0	308	1	0.66	1	49	0	564	15.16	3574	-2.64	-1.88	-0.38	-0.72	0.84	-0.31	-2.48	-1.76	2	5	-2.41	-0.79	-0.57	-0.3	-0.33	-1.65	<13	<2700	<61	>550	2020-08-14	0	25	0	-1.64	-1.41	-3.44	0.27	1	1	1
132	2020-08-20	54	1	MCI	2	4	9	2	0	1560	0	1.2	0	58	0	538.6	15.55	3723	1.55	0.03	-1.18	0.85	1.64	0.98	-0.18	0.61	1	1	0.71	-0.71	0.58	1.52	0.78	1.31	<13	<2700	<61		2020-08-22	0	29	0	0.6	1.52	1.71	0.82	1	1	1
135	2020-09-23	60	1	dementielle Entwicklung	2	2	6	1	0	765	0	0.65	1	115	1	1039	25.45	4906	-3.52	-3.04	-2.83	-3.94	-1.69	-0.88	-2.47	-2.74	2	1	-1.92	-1.89	-1.92	-1.59	0.48	-3.66	<13	<2700	<61	>550	2020-09-26	0	27	0	-1.82	-3.34	-3.44	0.28	1	1	1
137	2020-10-28	77	0	beginn. Alzheimer Demenz	1	1	4	1	0	578	0	0.76	1	94	1	458	13.9	4085	-1.21	-1.59	-2.43	-0.7	-1.54	0.99	-0.74	-0.43	1	1	0.77	-0.99	-1.39	-0.5	0.71	-0.31	<13	<2700	<61	>550	2020-11-03	0	28	0	-2.04	-1.15	0.43	0.97	1	1	1
139	2020-12-02	59	1	Alzheimer-Demenz	1	1	6	1	0	508.52	1	0.7	1	108.7	1	475	20.79	3565	-3.39	-2.9	-3.1	-2.72	0.39	-0.87	-2.87	-3.03	1	2	-2.41	-1.6	-1.29	-2.26	0.46	-4.07	<13	<2700	<61		2020-12-04	0	26	0	-2.03	-2.63	-3.62	-1.28	1	1	1
140	2020-12-09	62	1	vaskuläre Demenz	2	3	6	1	0	1210	0	1.84	0	31.7	0	486.3	13.26	2004	-1.77	-0.63	2.64	-2.93	-1.34	-2.51	-3.01	-2.48	1	4	-9	-1.68	-2.82	-9	-2.41	-3.56	<13	<2700	<61		2020-12-15	0	25	0	-1	-0.86	-2.53	-9	1	1	0
142	2021-01-19	81	0	Mild cognitive impairement	2	4	12	2	0	612.95	0	1.73	0	17.2	0	187.2	9.626	2229	-1.3	-1.54	-2.08	-2.83	0.73	1.48	-0.13	-1.14	1	1	-1.6	-0.88	1.07	0.38	-2.57	-1.8	<13	<2700	<61	>550	2021-01-22	0	28	0	-0.84	-1.48	-0.79	-0.55	0	0	0
143	2021-01-20	68	0	leichte kognitive Störung, mild cognitive impairemennt	2	3	6	1	0	1622	0	1.8	0	54.6	0	430.9	20.34	3142	-1.47	-0.83	-0.18	0.89	-0.37	1	-0.07	-2.03	1	1	0.73	-0.86	-0.33	-1.83	0.77	-2.33	<13	<2700	<61	>550	2021-01-22	0	29	0	-1.48	-0.61	-1.45	-1.69	0	1	1
144	2021-01-26	66	0	demenzielle Entwicklung	1	1	8	2	0	600	0	1.3	0	70.9	1	461	11.2	3799	-1.47	-1.14	-1.15	0.43	-0.54	-0.34	-0.44	0.83	2	3	0.51	-2.25	-1.67	-2.28	1.01	1.6	<13	<2700	<61	>550	2021-01-29	0	29	0	-1.43	-1.41	-0.65	-0.97	1	0	1
145	2021-01-29	86	0	dementielle Entwicklung	2	4	1	1	0	1148	0	2.05	0	28	0	321.4	18.23	4136	-2.65	-2.61	-2.2	-2.24	-2.02	-0.58	-5.02	-0.69	2	4	1.02	-2.61	-1.23	-9	0.13	-0.44	<13	<2700	<61	>550	2021-02-04	0	18	0	-1.37	-1.91	-3.22	-9	0	1	1
146	2021-02-08	53	1	MCI	2	4	6	1	0	739	0	1.01	0	97	1	462	13.22	3001	-1.96	-1.2	-0.47	-0.86	1.27	0.93	-1.99	-2.15	1	4	0.64	1.78	-0.65	-1.41	-2.29	-3.59	<13	<2700	<61		2021-02-10	1	27	0	-1.83	-1.02	-1.9	-0.92	1	1	1
147	2021-03-02	79	0	Alzheimer-Krankheit mit spätem Beginn	1	1	3	1	0	644	0	1.18	0	80.7	1	512.5	21.57	3941	-9	-9	-9	-9	-9	-1.93	-9	-2.68	1	2	-9	-9	-3.29	-2.36	-1.86	-3.04	<13	<2700	<61	>550	2021-03-03	0	-9	0	-9	-9	-9	1.37	1	1	1
150	2021-04-14	59	1	Mild cognitive impairement	1	1	7	2	0	1178	0	1.75	0	23.3	0	244.1	11.1	3428	-2.38	-1.85	-0.94	-3.08	-0.88	-0.8	-2.2	-2.9	1	1	-0.93	-0.72	-2.37	-1.88	-1.2	-3.99	<13	<2700	<61		2021-04-20	0	27	0	-1.24	-1.83	-2.75	0.35	0	0	1
151	2021-04-20	79	0	dementielle Entwicklung vom Alzheimer-Typ	1	1	6	1	0	398.61	1	0.8	1	42.5	0	174.2	9.4	2767	-3.75	-4.12	-3.58	-3.52	-1.55	-1.47	-2.98	-2.39	2	1	-1.07	-3.22	-1.07	-1.12	0.86	-2.51	<13	<2700	<61	>550	2021-04-22	0	25	0	-2.77	-2.59	-3.77	-0.12	0	0	1
152	2021-05-05	72	0	Demenz vom Alzheimer-Typ	1	1	8	2	0	445	1	0.84	1	89.9	1	552	18.83	3764	-5.79	-3.2	0.96	-3.38	-2.67	-4.33	-6.92	-2.89	2	3	-9	-3.43	-3.33	-9	-2.73	-3.09	<13	<2700	<61	>550	2021-05-07	0	14	0	-4.01	-4.03	-6.1	-9	1	1	1
153	2021-05-10	79	0	beginnende demenzielle Entwicklung bei Alzheimer Krankheit	1	1	6	1	0	239.08	1	0.7	1	75	1	527	23.71	4423	-9	-9	-9	-9	-9	1.58	-0.93	-9	2	3	-9	-2.71	-1.49	-9	-9	-9	<13	<2700	<61	>550	2021-05-13	1	28	0	-9	-9	-9	-9	1	1	1
154	2021-06-28	65	1	beginnendes demenzielles Syndrom bei Alzheimer-Krankheit	1	1	12	2	0	535.9	1	0.94	1	103.7	1	555.7	18.16	3562	-2.39	-2.56	-3.39	-1.57	-1.22	-0.64	-3.03	-2.77	1	4	-0.87	-2.16	-3.82	-2.93	-3.04	-3.85	<13	<2700	<61	>550	2021-07-01	0	25	0	-1.73	-2.34	-1.68	1.06	1	1	1
159	2021-09-15	71	0	Demenz vom Alzheimer-Typ	1	1	12	2	0	446.96	1	0.94	1	145.7	1	692.3	9.04	11230	-5.62	-3.69	-3.64	-3.27	-2.34	-1.08	-4.61	-2.64	2	5	-2.25	-2.69	-2.74	-9	0.03	-2.7	<13	<2700	<61	>550	2021-09-17	4	20	0	-3.85	-5.41	-4.34	-9	1	0	1
161	2021-10-14	86	0	Demenz vom Alzheimer-Typ	1	1	0	1	0	538.96	1	0.71	1	115	1	682	18.7	3269	-2.88	-3.21	-2.76	-2.15	-0.31	-1.2	-3.73	-1.21	2	3	0.54	-1.44	-1.22	-2.17	-1.52	-1.49	<13	<2700	<61	>550	2021-10-18	0	23	0	-2.6	-1.58	-2.79	-1.42	1	1	1
165	2021-12-02	71	0	V.a frontotemporale Demenz	2	2	6	1	0	683	0	0.83	1	96.8	1	757.3	14.03	2907	-2.26	-1.63	-2.03	0.95	-1.66	1.07	0.07	-1.15	1	3	0.76	-2.94	-2.56	-2.38	-3.35	-2.51	<13	<2700	<61	>550	2021-12-06	4	29	0	-2.09	-1.99	-1.32	-0.26	1	1	1
167	2022-01-12	68	0	primär progrediente Aphaise	2	2	12	2	0	357.72	1	0.76	1	169.3	1	778.9	26.2	4058	-9	-9	-9	-9	-0.51	-5.51	-3.13	-2.67	1	2	-9	-3.21	-1.69	-2.07	-2.26	-3.38	<13	< 2700	<61		2022-01-15	0	24	0	-9	-9	-9	-0.84	1	1	1
169	2022-01-26	71	0	Demenz vom Alzheimer Typ	1	1	12	2	0	631.93	0	0.67	1	164.1	1	739.4	27.48	4402	-2.13	-2.54	-2.99	1.04	-0.3	-0.18	-1.29	-1.86	1	3	-0.73	-0.6	1.69	-1.22	0.94	-1.99	<13	< 2700	<61		2022-02-01	0	27	0	-1.24	-1.13	-2.86	-2.33	1	1	1
170	2022-02-04	77	0	Alzheimer-Demenz	1	1	1	1	0	366.1	1	0.69	1	103.5	1	462.2	20.97	3591	-4.56	-3.27	-2.7	-2.64	-1.25	-1.32	-4.15	-0.11	2	3.5	-0.91	-2.31	-2.32	-9	1.17	0.19	<13	< 2700	<61		2022-02-16	0	22	0	-1.9	-4.75	-4.49	-9	1	1	1
174	2022-03-15	69	0	Alzheimer-Demenz	1	1	12	2	0	370.27	1	0.89	1	101.1	1	583.8	15.12	2674	-0.79	-0.31	0.01	-1.4	-0.1	-1.17	-0.02	-0.63	1	1	0.74	-0.82	-0.9	0.61	-0.94	-0.95	<13	< 2700	<61		2022-03-17	0	29	0	-0.72	-0.57	-0.59	1.54	1	1	0
175	2022-03-24	57	1	Demenz vom Alzheimer-Typ	1	1	1	1	0	518.99	1	0.98	1	115.8	1	678.3	14.87	2515	-3.99	-1.89	2.81	-2.06	-2.74	0.73	-3.83	-2.84	2	3.5	0.42	-1.5	-0.45	-3.23	-2.21	-4.06	<13	< 2700	<61		2022-03-31	0	24	0	-3.1	-2.49	-4.13	-2.94	1	1	0
176	2022-04-07	58	1	Demenz vom Alzheimer-Typ	1	1	3	1	0	533.6	1	0.91	1	98.4	1	450.8	13.32	3631	-4.09	-4.71	-5.57	-2.66	-2.05	-0.8	-3.97	-3.75	2	4	-2.47	-3.3	-3.72	-9	-1.05	-5.12	<13	< 2700	<61		2022-04-09	0	24	0	-2.47	-4.06	-3.39	-9	0	1	1
177	2022-04-08	54	1	V.a. Enzephalopathie bei schädlichem Gebrauch von Alkohol	2	4	12	2	0	622.9	0	2.25	0	23.9	0	158.6	7.319	5763	-3.76	-3.46	-5	-2.69	-0.54	-0.77	-2.86	-0.5	1	1	0.58	-2.38	-0.66	-9	0.57	-0.38	<13	< 2700	<61		2022-04-15	0	26	0	-3.5	-2.68	-2.87	-9	0	0	1
178	2022-04-25	69	0	beginnende Demenz	2	4	12	2	0	701.1	0	0.85	1	99.8	1	551.5	22.82	3634	0.17	-0.75	-0.74	0.67	2	1.5	-0.87	-0.65	2	3	0.78	1.88	-2.66	-1.66	-0.98	-0.92	<13	< 2700	<61		2022-04-27	0	28	0	1.08	-0.35	-0.38	1.07	1	1	1
179	2022-05-02	54	1	demenzielle Entwicklung bei chr. Alkoholabusus	2	4	4	1	0	1303.27	0	2.04	0	30.8	0	336.6	12.32	2610	-1.23	-0.99	-0.55	0.61	-9	0.65	0.59	-2.2	1	3.5	-2.59	-9	-9	-9	-1.15	-3.39	<13	< 2700	<61		2022-05-06	0	30	0	-0.59	-1.18	-1.23	-9	0	0	0
184	2022-07-28	73	0	Tauopathie	2	4	7	2	0	600	0	0.73	1	162.3	1	1034.5	17.21	3575	-4.68	-3.3	-3.56	-2.71	0.02	-2.23	-4.65	-3.33	1	5	0.78	-3.12	-9	-9	-4.36	-3.76	<13	< 2700	<61		2022-08-04	1	20	0	-3.47	-3.4	-4.51	-9	1	1	1
187	2022-08-31	74	0	Alzheimer-Demenz	1	1	12	2	0	224.91	1	0.69	1	71.8	1	451.1	13.6	2683	-4.96	-3.68	-3.47	-3.6	-0.46	-3.72	-6.04	1.52	2	4	-9	-2.5	-9	-9	-3.51	-1.29	<13	< 2700	<61		2022-09-03	0	16	0	-3.11	-3.85	-5.14	-9	0	1	0
188	2022-09-08	87	0	demenzielle Entwicklung	2	4	1	1	0	800.9	0	1.27	0	45	0	386.9	15.05	5423	-2.4	-2.67	-9	-9	0.43	0.43	-3.19	-9	1	1.5	-9	-0.42	-1.13	-0.93	-9	-2.83	<13	< 2700	<61		2022-09-15	0	22	0	-9	-9	-9	-0.93	0	1	1
189	2022-09-21	67	0	Progressive supranukleäre Blickparese	2	2	9	2	0	1456.77	0	2.04	0	36.3	0	334.8	17.19	3264	-1.12	-1.11	-0.37	0.45	-1.54	-0.3	-0.41	-0.4	2	4.5	0.52	-2.43	-2.83	-9	1.03	-0.18	<13	< 2700	<61		2022-10-05	0	29	0	0.05	-1.38	-1.44	-9	0	1	1
191	2022-11-24	72	0	Demenzielle Entwicklung	2	4	3	1	0	912	0	1.96	0	23.9	0	292.3	12.03	3558	-1.76	-0.5	1.2	1.06	-0.81	-0.94	-0.56	-2.02	1	3	0.81	-2.28	-2.61	-9	-0.77	-2.3	<13	< 2700	<61		2022-11-29	0	27	0	-1.2	-1.09	-2	-9	0	0	1
1	2015-01-14	76	0	Demenz vom Alzheimer Typ	1	1	30	4	1	281	1	-9		37	0	373	10.3	-9	-2.93	-2.29	-9	-2.39	-9	-1.42	-4.85	-9	2	4	-9	-1.78	-2.97	-9	-0.65	-2.38	<13	<2700	<61	>500	2015-01-20	0	19	0	-9	-9	-9	-9	0	0
5	2015-09-08	62	1	V.a. Frontotemporale Demenz	2	2	84	5	1	1312	0	-9		80	1	419	20	1936	-0.41	-0.31	-1.07	0.3	-9	0.84	0.7	-1.06	2	1	0.41	-9	-1.96	-9	0.84	-1.15	<13	< 2700	<61	>500	2015-09-11	0	30	0	-0.13	-1.61	0.85	-9	0	1	0
6	2015-09-14	69	0	Demenz vom Alzheimer Typ	1	1	36	4	1	197	1	-9		75	1	1482	23.1	2153	-7.52	-4.74	-9	-5.19	-2.05	-5.23	-8.47	-3.88	2	4	-1.41	-4.73	-9	-9	-2.83	-4.86	<13	< 2700	<61	>500	2015-09-16	0	12	0	-4.71	-6.16	-7.48	-9	1	1	0
9	2016-02-17	61	1	Demenz mit visueller Agnosie bei Alzheimer Krankheit	1	1	24	3	1	516	1	-9		72	1	842	29.5	-9	-2.21	-1.69	-0.72	0.38	-0.56	-3.75	-3.63	-3.39	2	4	-1.98	-0.21	-3.68	-9	-3.62	-4.3	<13	<2700	<61	>500	2016-02-25	0	24	0	-0.02	-3.04	-2.35	0	1	1
10	2016-03-07	58	1	Tauopathie (V.a. Frontotemporale Demenz)	2	2	36	4	1	689	0	-9		69	1	1144	25.2	-9	-4.12	-1.67	-0.75	0.73	-2.59	-1.37	-3.12	1.27	1	1	0.64	-0.52	2.54	1.03	-1.03	1.14	<13	<2700	<61	>500	2016-03-11	0	25	0	-3.28	-3.96	-2.65	-0.98	1	1
11	2016-03-29	64	1	Demenz vom Alzheimer Typ	1	1	24	3	1	487	1	-9		71	1	780	29.4	-9	-4.29	-3.22	-3.61	-3.75	0.12	-1.89	-5.18	-2.52	2	4	1.65	-0.65	0.64	2.02	-0.82	-2.83	<13	<2700	<61	>500	2016-04-02	0	19	0	-2.55	-4.17	-3.68	1.3	1	1
12	2016-03-31	69	0	Demenz bei Alzheimer-Krankheit	1	1	36	4	1	385	1	-9		72	1	676	18.9	3953	-4.59	-3.16	-3.27	-3.02	-3.37	-2.19	-6.34	-1.68	1	3	0.65	-2.92	-2.64	-9	-1.25	-2.23	<13	<2700	<61	>500	2016-04-05	4	17	0	-3.22	-3.83	-4.11	-9	1	1	1
15	2016-08-08	52	1	Enzephalopathie	2	4	48	5	1	1015	0	-9		32	0	244	14.7	-9	-4.59	-4.52	-6.03	-5.36	-3.26	-1.43	-4.6	-2.93	2	1	-9	-2.21	-4.24	-2.7	1.15	-3.99	<13	<2700	<61		2016-08-18	0	22	0	-2.3	-4.02	-4.92	2.22	0	1
17	2016-08-16	70	0	demenzielles Syndrom	2	4	18	2	1	712	0	-9		37	0	199	18.6	3352	-1.23	-1.05	-1.03	1.02	-2.95	-1.61	-1.34	-1.26	1	3	-9	-2.35	-3.46	-2.19	-2.17	-2.05	<13	<2700	<61		2016-08-20	0	27	0	-0.55	-1.18	-1.26	1.49	0	1	1
20	2016-10-20	68	0	demenzielle Entwicklung Tauopathie	2	4	18	3	1	908	0	-9		57	0	828	-9	-9	-1.83	-1.32	-1.08	0.61	-1.44	1.39	-6.03	-9	2	-9	-9	-1.88	-3.51	-9	-9	-9	<13	<2700	<61		2016-10-22	0	17	0	-1.92	-1.18	-1.27	-9	1
22	2016-11-28	61	1	Demenzielle Entwicklung, DD Lewy-Körperchen Demenz	2	4	24	3	1	312	1	-9		46	0	1355	29	2903	-4.03	-4.31	-4.89	-3.65	-1.76	-0.37	-4	-1.9	1	3	-9	-1.23	-1.14	-2.89	-1.31	-2.55	<13	<2700	<61	>500	2016-12-03	0	23	0	-2.88	-2.99	-3.94	-2.21	1	1	1
23	2017-01-12	66	0	Dementielle Entwicklung, mit V.a. Alzheimer-Typ	1	1	18	3	1	340	1	-9		52	0	552	17	2670	-2.1	-1.61	-1.39	-2.86	0.16	1.07	-1.97	-2.5	2	1	-9	0.54	-0.28	-0.55	1.01	-2.91	<13	<2700	<61	>500	2017-01-14	3	27	0	-1.43	-2.16	-1.47	-0.31	1	1	0
26	2017-02-06	78	0	Dementielles Syndrom, V.a. auf Alzheimer-Typ	1	1	36	4	1	217	1	-9		45	0	539	26.4	3613	-1.48	-2.05	-2.27	-3.47	-0.69	1.02	-2.5	-0.4	1	2	-2	-1.16	0.67	-0.51	0.72	-0.27	<13	< 2700	<61	>500	2017-02-15	0	25	0	-0.54	-1.11	-1.98	-1.11	1	1	1
34	2017-07-20	76	0	Tauopathie	2	4	48	5	1	945	0	-9		191	1	1823	26.8	3894	-1.02	-0.3	0.88	0.86	0.1	-1.31	-0.02	0.76	1	1	-9	0.09	-0.67	0.42	0.63	1.22	<13	<2700	<61		2017-07-22	0	29	0	-0.69	-0.49	-1.3	1.12	1	1	1
35	2017-07-31	73	0	V.a. Frontotemporale Demenz	2	2	24	3	1	1166	0	-9		78	1	781	33.5	3172	-3.11	-1.07	3.59	-0.64	-3.11	-1.69	-5.73	-3.33	1	4	-1.34	-3.91	-9	-9	-2.8	-3.76	<13	< 2700	<61	>500	2017-08-03	4	-9	0	-1.28	-2.66	-3.69	-9	1	1	1
36	2017-08-02	64	1	Demenz vom Alzheimer Typ	1	1	24	3	1	393	1	-9		61	1	337	13.2	2244	-3.93	-2.96	-2.68	-3.94	-2.3	-3.14	-5.88	-2.34	2	4	-2.17	-3.36	-3.73	-9	-2.43	-3.11	<13	< 2700	<61	>500	2017-08-22	0	18	0	-2.08	-3.63	-3.87	-9	0	1	0
39	2017-10-11	71	0	Primär progrediente Aphasie	2	2	24	3	1	647	0	-9		74	1	795	21.8	2990	-4.84	-2.47	4.68	0.48	-2.8	-0.22	-6.62	-9	1	-9	0.5	-3.63	-9	-9	-9	-9	<13	<2700	<61		2017-10-19	0	16	0	-2.83	-3.53	-5.5	-9	1	1	1
38	2017-10-11	68	0	Frontotemporale Demenz	2	2	30	3	1	1007	0	-9		35	0	216	18.7	4721	0.65	0.22	-0.2	0.61	-3.31	-1.67	-3.22	-2.37	1	2.5	-9	-4.27	-3.4	-9	-3.24	-3.54	<13	<2700	<61		2017-10-13	1	25	0	0.33	0.57	0.72	-9	0	1	1
40	2017-10-19	60	1	Dementielle Entwicklung mit V.a. primär progrediente Aphasie	2	2	24	3	1	856	0	-9		26	0	134	11.8	2776	-3.5	-1.82	5.93	-1.4	-3.75	-2.25	-5.67	-0.96	1	3	-9	-3.5	-3.18	-9	-2.19	-2.11	<13	<2700	<61	>500	2017-10-24	1	18	0	-2.28	-1.48	-4.88	-9	0	0	1
42	2017-11-20	78	0	Demenz, wahrscheinlich vom Alzheimer-Typ	1	1	36	4	1	395	1	-9		179	1	1845	24.4	4500	-0.8	0.05	0.73	0.77	1.3	0.7	-1.03	-1.1	1	1.5	0.71	-0.86	-0.94	-1.18	-1.25	-1.46	<13	<2700	<61	>500	2017-11-23	0	28	0	-0.07	-1.32	-0.54	-0.36	1	1	1
44	2017-11-30	67	0	Demenz bei Alkoholkonsum	2	4	24	3	1	520	1	-9		47	0	544	19	4179	-2.58	-2.27	-0.97	0.31	-1.37	0.88	-1.51	-1.46	2	1	0.34	-1.28	-0.87	-1.08	0.69	-1.7	<13	<2700	<61		2017-12-04	0	28	0	-1.59	-1.53	-3.23	-0.3	1	1	1
47	2018-02-08	64	1	dementielle Entwicklung	2	4	48	5	1	707	0	-9		34	0	443	16.75	3001	-2.62	-1.47	-0.56	-1.5	-1.28	-0.51	-1.79	-1.1	1	1	-0.84	-1.82	-0.52	-1.38	0.71	-1.21	<13	<2700	<61		2018-02-09	0	27	0	-1.64	-2.27	-2.44	-1.02	0	1	1
48	2018-04-26	78	0	Demenz vom Alzheimer Typ	1	1	36	4	1	639	0	-9		57	0	592	21.2	4240	-2.79	-2.31	-2.59	-4.23	-0.21	-1.49	-4.33	-2.53	1	1	-9	-0.44	-2	-1.83	-0.75	-2.69	<13	<2700	<61		2018-04-27	0	30	0	-1.75	-2.4	-2.61	-0.25	1	1	1
49	2018-06-19	65	1	Fortgeschrittene präsenile Demenz vom Alzheimer-Typ	1	1	24	3	1	392	1	-9		259	1	-9	48.16	4607	-7.12	-4.26	-9	-3.96	-3.57	-5.12	-9.72	-3.27	2	5.5	-9	-5.36	-3.72	-2.8	-0.61	-3.94	<13	<2700	<61	>500	2018-06-21	0	6	0	-4.3	-5.89	-7.18	1.15		1	1
50	2018-06-28	52	1	V.a. neurodegenerative Erkrankung mit im Vordergrund stehenden kognitiven Defiziten und Apraxie	2	4	72	5	1	1403	0	-9		-9		236	17.07	2047	-5.04	-2.44	0.37	-5.16	-2.77	-4.1	-6.29	0.51	2	5	0.42	-3.22	-9	-9	-5.43	-4.37	<13	<2700	<61	>500	2018-07-04	0	18	0	-3.88	-4.12	-4.2	-9	0	1	0
53	2018-07-17	66	0	Demenzielle Entwicklung, V.a. Frontotemporale Demenz	2	2	30	4	1	938	0	-9		39	0	864	15.92	3854	-2.88	-3.66	-4.26	-2.87	-1.84	-0.49	-3.81	-2.53	1	4	-9	-2.22	-1.33	-2.16	-1.75	-3.31	<13	<2700	<61	>500	2018-07-20	0	23	0	-1.6	-2.98	-2.4	-1.23	1	1	1
55	2018-07-26	74	0	Alzheimer Demenz	1	1	36	4	1	280	1	-9		85	1	721	22.95	2813	-4.28	-3.98	-3.71	-4.11	-0.94	0.05	-4.95	-3.01	2	3	-9	-2.02	-2.57	-9	-1.24	-3.25	<13	< 2700	<61	>500	2018-07-28	0	20	0	-1.9	-4.06	-4.51	-9	1	1	1
57	2018-09-17	76	0	Parkinson mit Demenz	2	4	48	5	1	546	1	-9		65	1	949	29.49	4244	-3.13	-1.07	2.78	-2.07	-1.82	-3.01	-5.1	0.33	2	4	-1.33	-2.06	-9	-9	-2.15	-0.75	<13	<2700	<61		2018-09-22	0	19	0	-1	-3.13	-3.55	-9	1	1	1
64	2019-02-04	73	0	V.a. beginnende Demenz	2	4	19	3	1	528	1	-9		91	1	898	26.46	4958	-0.45	0.02	0.25	1.08	0.26	1.28	-1.2	0.09	1	1	0.82	-0.74	0.11	-0.22	-0.76	-0.1	<13	< 2700	<61	>500	2019-02-07	0	27	0	-0.43	-0.3	-0.32	-0.36	1	1	1
67	2019-02-20	55	1	SAE	2	3	36	4	1	1138	0	-9		36	0	247	20.46	3793	-0.65	-2.03	-2.86	0.16	0.58	0.57	-0.82	-0.36	2	1	-9	-1.15	2.58	0	0.74	-0.14	<13	< 2700	<61		2019-02-26	0	29	0	-0.29	-0.37	-0.95	-1.8	0	1	1
68	2019-03-01	82	0	demenzielles Syndrom, a.e. Alzheimer Erkrankung	1	1	48	5	1	356	1	-9		46	0	551	18.67	4576	-3.64	-2.59	-2.71	-1.49	-9	-3.83	-6.29	-2.89	1	4	-9	-3.3	-9	-9	-1.88	-2.87	<13	< 2700	<61	>500	2019-03-08	0	13	0	-2.86	-2.08	-3.93	-9	1	1	1
71	2019-04-28	77	0	Demenz vom Alzheimer-Typ	1	1	48	5	1	212	1	-9		73	1	453	21.11	1892	-5.37	-3.81	-3.43	-3.3	-1.6	-1.16	-5.52	-2.83	2	4	-1.76	-2.67	-2.35	-9	-1.09	-2.9	<13	< 2700	<61	>550	2019-04-30	0	18	0	-3.96	-3.15	-6.03	-9	1	1	0
73	2019-05-16	75	0	dementielle Entwicklung im Sinne einer Alzheimer-Demenz	1	1	36	4	1	248	1	-9		67	1	455	11.43	2541	-4.95	-1.8	3.25	-2.23	-1.59	-1.93	-6.43	0.32	2	3	-9	-0.84	-1.85	-9	1.14	0.75	<13	< 2700	<61	>550	2019-05-18	0	16	0	-4.13	-3.33	-4.54	-9	1	0	0
76	2019-05-27	82	0	Demenz vom Alzheimer-Typ	1	1	42	5	1	556	0	-9		143	1	918	23.69	3055	-3.01	-2.59	-2.71	-1.49	-0.66	1.66	-1.72	-1.13	1	1	0.94	-0.07	-1.15	-1.33	1.21	-0.93	<13	< 2700	<61	>550	2019-05-29	0	25	0	-1.4	-2.83	-3.11	-0.66	1	1	1
77	2019-06-06	71	0	Demenzielle Entwicklung, V.a. Alzheimer-Demenz	1	1	24	3	1	230	1	-9		64	1	436	7.08	2933	-2.13	-0.54	1.19	-0.59	-0.84	-0.18	-1.29	-0.93	1	4	-9	-1.43	-1.56	-9	-0.79	-1.17	<13	< 2700	<61	>550	2019-06-07	0	27	0	-1.24	-1.88	-2.04	-9	0	0	1
78	2019-06-19	70	0	Demenz, a.e. vom Alzheimertyp	1	1	40	5	1	390	1	-9		57	0	482	13.72	3181	-1.2	-2.78	-3.05	-2.69	-0.18	-0.02	-1.69	-0.13	2	1	-2.11	-0.72	0.88	0.45	1.29	0.25	<13	< 2700	<61	>550	2019-06-27	0	27	0	0.25	-1.16	-2.1	-0.31	1	1	1
79	2019-06-25	57	1	Demenz vom Alzheimer-Typ	1	1	24	3	1	266	1	-9		73	1	484	11.46	1495	-1.15	-0.93	-1.44	-1.37	0.08	-0.69	-3.83	-2	2	3	-2.08	-1.1	-0.97	-3.31	-2.21	-3.22	<13	<2700	<61	>550	2019-06-27	1	24	0	-2.37	-0.25	-0.03	-2.71	1	0	0
83	2019-07-09	76	0	Demenz vom Alzheimer-Typ	1	1	40	5	1	190	1	-9		181	1	1161	27.45	5290	-2.95	-1.91	-1.76	-1.26	0.35	-0.21	-1.81	-2.69	1	1	-9	-1.42	-0.3	-2.12	0.88	-2.89	<13	< 2700	<61	>550	2019-07-17	0	26	0	-1.89	-2.53	-1.91	-2.16	1	1	1
86	2019-07-24	80	0	Demenz vom Alzheimer-Typ	1	1	24	3	1	594	0	-9		123	1	853	20.68	3436	-4.19	-2.14	1.28	-1.62	0.94	-0.74	-1.46	-0.55	1	3.5	0.89	-1.13	-0.78	-6.75	1.06	-0.34	<13	<2700	<61	>550	2019-07-26	2	26	0	-1.61	-3.76	-4.93	1.38	1	1	1
88	2019-07-30	81	0	Alzheimer Demenz	1	1	24	3	1	159.17	1	0.46	1	48.2	0	456.4	12.93	3143	-2.68	-1.87	-2.34	-0.93	-0.77	-1.1	-1.16	-1.28	1	1.5	-2.74	-1.08	-2.85	-9	-1.83	-1.6	<13	<2700	<61		2019-08-01	4	26	0	-2.11	-2.82	-1.46	-9	1	0	1
90	2019-08-01	72	0	Demenz vom Alzheimer-Typ	1	1	24	3	1	267	1	-9		124	1	649	18.05	2809	-3.27	-3.2	-3.18	-3.73	-0.25	0.13	-3.61	-2.28	2	3	0.75	-2.43	-0.71	-1.79	-0.29	-2.4	<13	<2700	<61	>550	2019-08-06	0	23	0	-1.1	-3.28	-3.64	-1.38	1	1	1
97	2019-10-08	64	1	Sonstige Alzheimer-Krankheit	1	1	42	5	1	256	1	0.53	1	76	1	317	16.88	1385	-6.16	-4.59	-4.91	-4.16	-9	-1.43	-8.89	-3.66	2	2	-9	-5.3	-3.8	-9	-3	-4.69	<13	<2700	<61	>550	2019-10-09	0	10	0	-3.85	-5.39	-5.76	-9	0	1	0
98	2019-10-08	76	0	leichte kognitive Störung	2	4	24	3	1	751.7	0	-9		34.1	0	320.6	18.17	3770	-0.57	-0.15	-0.56	-1.35	1.64	-1.15	-1.39	-0.42	1	3	-9	-1.78	-0.31	-0.45	0.76	-0.27	<13	<2700	<61		2019-10-12	0	27	0	-0.56	-1.14	0.44	-0.22	0	1	1
99	2019-11-20	78	0	dementielle Entwicklung	2	4	36	4	1	564.61	0	1.05	0	10.8	0	264.6	10.64	2130	0.48	-0.53	-1.17	1	0.85	1.09	-0.61	-0.77	1	1	-0.73	-0.67	0.35	-0.57	0.79	-0.69	<13	<2700	<61		2019-11-23	0	28	0	0.98	-0.31	0.52	-0.93	0	0	0
102	2019-11-28	72	0	leichte kognitive Störung	2	4	18	2	1	707.14	0	-9		26	0	391.4	11.61	5797	-2.3	-1.1	0.69	0.69	0.41	0.63	0.95	0.56	1	2	-9	0.93	-1.32	-1	0.45	0.98	<13	<2700	<61		2019-11-30	0	30	0	-1.7	-1.51	-2.39	0.25	0	0	1
106	2020-01-08	64	1	beginnende Demenz vom Alzheimer-Typ	1	1	24	3	1	252	1	-9		129	1	804	22.13	4965	-1.92	-2.37	-3.26	-0.77	-9	0.98	-3.32	-1.58	1	4	-2.29	-9	-1.2	-2.23	-0.95	-2.09	<13	<2700	<61	>550	2020-01-10	2	24	0	-0.85	-2.22	-1.57	-1.46	1	1	1
107	2020-01-15	76	0	Demenz vom Alzheimer-Typ	1	1	18	3	1	80	1	-9		92.4	1	581	23.72	3490	-2.95	-3.22	-3.16	0.68	0.58	1.54	-0.07	0.38	2	3	-1.45	-0.89	0.06	0.26	-0.46	0.3	<13	<2700	<61	>550	2020-01-18	0	29	0	-2.59	-1.74	-2.83	0.23	1	1	1
108	2020-01-15	61	1	V.a. demenzielle Entwicklung	2	4	18	3	1	1048	0	-9		24.4	0	268.5	20.92	2267	-2.03	-0.9	0.67	0.61	-1.19	0.59	-1.5	-1.69	1	2	0.6	-0.92	-3.64	-2.32	0.49	-2.15	<13	<2700	<61		2020-01-19	1	28	0	-1.22	-1.8	-1.9	1.84	0	1	0
112	2020-01-30	77	0	V.a. NPH	2	4	36	4	1	396.7	1	1.14	0	27.3	0	362.5	8.22	3616	-0.38	-0.89	-0.87	1.07	-9	-9	-1.77	-9	1	2	0.82	-1.17	-9	-9	-9	-9	<13	<2700	<61		2020-02-03	0	26	0	1.06	-0.99	-1.06	-9	0	0	1
114	2020-02-05	83	0	Demenz vom Alzheimer-Typ	1	1	14	3	1	283	1	0.41	1	63	1	416	27.77	2990	-2.71	-1.93	-1.21	-2.02	-0.36	-1.54	-2.51	-1.46	2	3	-9	-1.61	1.27	0.62	-0.28	-1.38	<13	<2700	<61	>550	2020-02-11	0	25	0	-1.68	-2.25	-2.67	-0.45	0	1	1
117	2020-03-03	70	0	beginnende Demenz vom Alzheimer-Typ	1	1	24	3	1	286	1	0.47	1	117	1	989	26.01	5945	-2.15	-2.92	-3.48	-2.48	-2.02	-5.39	-2.3	-0.6	1	3	-9	-3.17	-0.92	-2.07	0.65	-0.55	<13	<2700	<61	>550	2020-03-06	0	26	0	-1.55	-1.39	-2.29	-1.48	1	1	1
118	2020-03-05	62	1	Alzheimer-Demenz mit frühem Beginn	1	1	24	3	1	568	0	0.74	1	104	1	528	21.82	2759	-4.63	-4.17	-4.94	-2.75	-0.43	-1.74	-2.9	-3.86	1	4	-9	-2.28	-9	-9	-2.72	-5.12	<13	<2700	<61	>550	2020-03-07	0	26	0	-2.04	-5.61	-3.59	-9	1	1	1
119	2020-03-12	74	0	Alzheimer-Demenz	1	1	24	3	1	791	0	0.83	1	110	1	755	19.72	4098	-4.96	-3.68	-3.47	-4.54	-1.99	-2.51	-4.99	-2.65	2	4	-9	-1.79	-9	-9	-1.96	-2.65	<13	<2700	<61	>550	2020-03-19	0	19	0	-3.11	-3.85	-5.14	-9	1	1	1
120	2020-03-30	68	0	Alzheimer-Demenz	1	1	84	5	1	186	1	0.77	1	25.7	0	247	4.36	2784	-3.05	-2.83	-3.35	-2.81	-1.75	-0.41	-3.21	-2.71	1	-9	0.73	-2.34	-1.8	-9	-2.32	-3.45	<13	<2700	<61	>550	2020-04-03	0	24	0	-1.48	-2.86	-3.09	-9	0	0	1
127	2020-06-24	67	0	Demenz bei Alzheimer-Erkrankung	1	1	36	4	1	858	0	0.64	1	187	1	1192	25.92	2695	-3.58	-4.2	-4.32	-3.92	-0.89	-0.22	-4.35	-3.21	2	3	-9	-2.04	-0.2	-1.72	-1.95	-3.77	<13	<2700	<61	>550	2020-06-26	0	22	0	-2.07	-3.57	-3.03	-1.61	1	1	0
129	2020-07-08	64	1	Alzheimer-Demenz	1	1	18	3	1	281.52	1	0.67	1	157.8	1	544.9	15.83	3455	-5.03	-2.68	0.74	-2.17	-0.85	-2.16	-4.1	0.45	1	3	-0.89	-2.05	-2.92	-3.1	0.53	0.99	<13	<2700	<61		2020-07-10	0	23	0	-3.29	-3.93	-5.05	-0.71	1	1	1
133	2020-09-08	72	0	Alzheimer-Demenz	1	1	24	3	1	596	0	1.36	0	62.6	1	299.5	16.58	4455	-2.98	-2.8	-2.86	-2.82	-0.5	-0.47	-4.86	-3.01	1	4	-1.76	-0.28	-3.5	-9	-2.94	-3.65	<13	<2700	<61		2020-09-11	2	20	0	-2.18	-1.3	-3.83	-9	0	1	1
134	2020-09-16	67	0	beginnende Demenz vom Alzheimer-Typ	1	1	36	4	1	756	0	0.61	1	159	1	655	33.35	6718	-3.12	-2.69	-3.13	-2.65	-0.52	-1.61	-3.67	-1.6	1	4	-1.49	-2.54	-1.06	-3.03	0.45	-1.92	<13	<2700	<61	>550	2020-09-18	0	24	0	-1.84	-3.16	-2.56	-2.43	1	1	1
136	2020-10-21	71	0	V.a. Alzheimer Krankheit	1	1	24	3	1	402.2	1	0.9	1	35	0	211	15.01	7378	0.3	-1.08	-1.73	-0.87	-0.29	-0.54	-1.41	-0.97	2	3	-0.67	1.38	-1.27	-0.61	1.64	-0.68	<13	<2700	<61		2020-10-23	0	27	0	0.46	-0.22	0.53	0.62	0	1	1
138	2020-11-23	72	0	Demenz vom Alzheimer Typ	1	1	24	3	1	772	0	0.76	1	159	1	477	20.99	2613	-3.65	-0.96	-0.95	-0.57	-0.81	-9	-1.25	-1.51	1	3	0.81	-0.57	0.87	-1.38	0.95	-1.54	<13	<2700	<61	>550	2020-11-25	0	27	0	-2.66	-4.84	-1.18	-2.06	1	1	0
141	2021-01-13	61	1	beginnende vaskuläre Demenz	2	3	18	3	1	1327	0	1.64	0	28.5	0	237.1	35.54	3457	-0.81	-1.53	-2.63	-2.5	-9	-9	-9	0.52	1	3	-9	-9	-0.69	-1.51	0.73	1.23	<13	<2700	<61	>550	2021-01-18	0	-9	0	-0.97	-0.85	-0.06	-1.02	0	1	1
148	2021-03-22	60	1	Demenz vom Alzheimer-Typ	1	1	18	3	1	366.48	1	0.57	1	165.9	1	733.5	19.92	3175	-6.41	-4.49	-5.16	-5.622	-2.03	-1.36	-6.84	-2.64	2	5	-9	-3.59	-0.7	-2.51	-2.72	-3.78	<13	<2700	<61	>550	2021-03-23	1	16	0	-4.48	-5.38	-5.7	-2.02	1	1	1
149	2021-03-23	55	1	dementielles Syndrom	2	4	36	4	1	1116	0	2.23	0	31.4	0	353.4	11.45	3562	-5.71	-3.88	-5.18	-4.6	-2.09	-3.38	-5.99	0.43	1	4	-1.85	-3.75	-3.74	-2.86	-3.39	-2.56	<13	<2700	<61	>550	2021-03-26	0	18	0	-4	-3.96	-5.96	0.68	0	0	1
155	2021-08-10	79	0	Demenz vom Alzheimer-Typ	1	1	15	3	1	585.2	0	0.61	1	164.7	1	912.5	11.66	2385	-1.25	-1.18	-1.08	-2.82	-0.65	-0.53	-3.1	-1.59	1	1	-9	-0.67	-1.4	-2.04	0.62	-1.67	<13	<2700	<61	>550	2021-08-13	0	24	0	-0.63	-1.17	-1.22	-1	1	0	0
156	2021-08-24	64	1	Demenz vom Alzheimer-Typ	1	1	24	3	1	334.34	1	0.67	1	91.5	1	544	13.77	4482	-1.92	-2.37	-2.41	-3.57	-0.37	-0.43	-3.32	-3.55	1	1	-1.79	-0.32	-1.2	-9	-1.7	-4.44	<13	<2700	<61	>550	2021-08-28	0	24	0	-0.12	-1.47	-3.21	-9	1	1	1
157	2021-08-25	68	0	Alzheimer-Krankheit	1	1	14	3	1	682	0	0.89	1	100.3	1	578.9	25.1	3047	-2.48	-1.7	-0.63	-2.46	0.64	1	-2.67	-2.85	2	3	-2.76	-1.47	-0.67	-0.68	-0.91	-3.45	<13	<2700	<61	>550	2021-08-27	0	26	0	-1.51	-2.19	-2.34	-0.07	1	1	1
158	2021-09-01	68	0	V.a. demenzielles Syndrom	2	4	18	3	1	924.64	0	2.09	0	28.4	0	160.4	12.01	6633	-2.78	-4.01	-4.09	-1.02	-3.24	-0.81	-3.73	-3	2	1	-9	-2.8	-0.56	-1.07	-2.27	-3.38	<13	<2700	<61	>550	2021-09-03	0	23	0	-1.19	-2.68	-2.91	-0.63	0	0	1
160	2021-09-29	57	1	Demenz vom Alzheimer-Typ	1	1	24	3	1	727	0	0.7	1	167	1	1143	31.25	3359	-3.6	-1.79	-0.88	0.67	-1.211	-3.57	-5.78	-3.8	1	6	-0.91	-2.94	-9	-9	-5.75	-5.23	<13	<2700	<61	>550	2021-10-07	0	19	0	-1.93	-4.06	-2.74	-9	1	1	1
162	2021-10-14	81	0	Demenz vom Alzheimer-Typ	1	1	48	5	1	398.03	1	0.98	1	88	1	524.1	19.01	2579	-2.23	-2.78	-2.87	-2.87	0.11	-0.63	-3.63	-2.25	1	3	0.74	-0.16	-2.5	-2.69	0.52	-2.4	<13	<2700	<61	>550	2021-10-15	0	23	0	-0.67	-1.94	-2.87	-0.55	1	1	0
163	2021-10-18	86	0	Demenz vom Alzheimer-Typ	1	1	20	2	1	409.6	1	0.5	1	77.5	1	539.6	28.15	5605	-2.4	-1.76	-1.53	-1.78	-0.16	-0.27	0.46	-0.99	1	1	0.85	0.43	1.63	0.9	0.78	-0.91	<13	<2700	<61		2021-10-25	0	29	0	-1.74	-1.58	-2.51	-0.54	1	1	1
164	2021-10-19	72	0	Kortikobasale Degeneration	2	2	18	3	1	1075	0	2.19	0	37.8	0	361.8	12.48	1871	-3.14	-2.96	-3.32	1.19	-3.27	-0.71	-4.28	-3.15	1	4.5	0.86	-3.28	-2.57	-9	-3.54	-3.48	<13	<2700	<61		2021-10-29	0	20	0	-2.47	-2.44	-2.67	-9	0	0	0
166	2022-01-11	82	0	Alzheimer-Demenz	1	1	24	3	1	445.49	1	0.66	1	185	1	1052	41.97	4938	-2.92	-1.44	-1.24	-1.86	-0.7	-3.25	-1.86	-3.23	1	3	0.8	-2.64	-0.93	-2.01	-2.37	-3.4	<13	< 2700	<61		2022-01-13	0	26	0	-2.63	-2.5	-1.86	-1.51	1	1	1
168	2022-01-18	65	1	frontotemporale Demenz	2	2	144	5	1	721.29	0	0.82	1	71.4	1	527.7	29.28	3545	-3.78	-2.2	-1.15	-1.66	-2.64	0.61	-0.54	0.44	1	2	-1.49	-2.98	-2.14	-9	-2.61	-1.47	<13	< 2700	<61		2022-01-24	0	29	0	-2.58	-3.19	-3.41	-9	1	1	1
171	2022-02-23	79	0	Alzheimer-Demenz	1	1	36	4	1	615.18	0	0.66	1	94.5	1	617	31.65	5087	0.24	-0.57	-0.62	1.24	1.03	-1.31	-0.15	1.14	1	1	-9	-0.66	-1.16	0.22	1.11	1.76	<13	< 2700	<61		2022-02-26	0	28	0	0.6	0.74	-0.83	1.5	1	1	1
172	2022-02-24	72	0	MCI	2	4	24	3	1	1232	0	1.76	0	35.9	0	204.8	12	8989	-1.15	-3.57	-3.83	0.83	-0.13	0.87	-2.78	-0.99	1	1	-0.81	-2	-1.58	-2.24	0.64	-1.03	<13	< 2700	<61		2022-02-26	0	25	0	-0.05	-1.35	-1.42	-1.09	0	0	1
173	2022-03-10	72	0	Alzheimer-Demenz	1	1	24	3	1	433.03	1	0.69	1	104.1	1	597.5	9.2	2666	-1.58	-1.59	-9	-1.87	-0.51	-1.1	-1.41	-9	1	3	-9	0.07	-9	-9	-9	-2.08	<13	< 2700	<61		2022-03-12	0	27	0	-9	-9	-9	-9	1	0	0
180	2022-05-05	60	1	Alzheimer-Demenz	1	1	24	3	1	366.55	1	0.93	1	121.5	1	675.7	21.26	3217	-6.41	-3.8	0.51	-3.76	-2.03	-3.87	-6.5	-9	2	6	-9	-3.83	-9	-9	-9	-9	<13	< 2700	<61		2022-05-07	0	17	0	-3.75	-5.38	-6.52	-9	1	1	1
181	2022-05-18	69	0	Demenz vom Alzheimer Typ	1	1	60	5	1	328.2	1	0.6	1	123.9	1	523.9	25.05	3756	-4.21	-3.09	-3.21	-4.63	-0.11	0.71	-4.78	-2.94	1	3	-0.86	-2.62	0.98	-9	-1.94	-3.68	<13	< 2700	<61		2022-05-21	0	30	0	-2.42	-3.77	-4.06	-9	1	1	1
182	2022-05-19	78	0	Demenzielle Entwicklung	2	4	120	5	1	1010	0	2.2	0	31.9	0	178.7	14.01	2120	-2.67	-1.73	-1.15	-1.66	0.02	1.5	-2.26	-2.18	2	1	0.62	-0.63	1.36	0.26	1.17	-2.21	<13	< 2700	<61		2022-05-21	0	26	0	-2.62	-1.76	-2.03	-0.86	0	1	0
185	2022-08-08	57	1	Alzheimer-Demenz	1	1	18	3	1	601	0	0.94	1	186	1	1473	33.83	4365	-6.94	-9	-9	-9	-2.06	-0.45	-3.58	-3.33	2	3	-9	-2.48	-4.01	-9	-0.5	-4.33	<13	< 2700	<61		2022-08-12	0	24	0	-4.37	-5.33	-9	-9	1	1	1
186	2022-08-10	76	0	Demenz vom Alzheimer-Typ	1	1	30	4	1	307	1	0.5	1	142.2	1	816.9	29.53	-9	-3.92	-4.29	-3.86	-3.62	-3.39	-0.26	-7.39	-3.4	2	3.5	-1.75	-3.73	-2.93	-2.75	-1.02	-3.83	<13	< 2700	<61		2022-08-13	0	14	0	-3.63	-2.75	-3.07	0.08	1	1
190	2022-11-09	71	0	Alzheimer-Demenz	1	1	84	5	1	338	1	0.76	1	91.5	1	454	9.257	1878	-2.89	-3.39	-3.72	-2.75	-0.04	-3.21	-5.12	-2.84	1	4	-0.77	-3.18	-2.08	-9	0.81	-3.23	<13	< 2700	<61		2022-11-11	0	19	0	-2.09	-2.74	-2.14	-9	1	0	0
192	2022-12-15	55	1	frontotemporale Demenz	2	2	24	3	1	881.5	0	2.26	0	28.2	0	671.5	14.7	2591	-3.39	-2.35	-3.23	-2.67	-4.37	-4.44	-6.59	-1.62	1	4	-9	-4.52	-3.56	-9	-3.58	-3.76	<13	< 2700	<61		2022-12-17	1	30	0	-2.73	-3.39	-2.01	-9	1	1	0
[truncated: 4 more columns]
